# Supplementary material for: Comparative Molecular Dynamics Study of 19 Bovine Antibodies with Ultralong CDR H3
Source: Antibodies (Basel). 2025 Aug 13;14(3):70. doi: 10.3390/antib14030070 (PMC12371982; doi:10.3390/antib14030070)
Supplement: Supplementary file 1 [file antibodies-14-00070-s001.zip]

Archive with 5 entries (5 files):
- Supplementary_Figure.pdf
- Video_S3_5ilt.mp4
- Video_S2_8edf.mp4
- Video_S1_4k3d.mp4
- Supplementary_Tables.pdf
